# Supplementary material for: Telemedicine in the Care of Older Adults with Dementia: Caregivers’ Perceptions and Experiences
Source: Geriatrics (Basel). 2025 Dec 17;10(6):169. doi: 10.3390/geriatrics10060169 (PMC12733021; doi:10.3390/geriatrics10060169)
Supplement: Supplementary file 1 [file geriatrics-10-00169-s001.zip]

Archive with 1 entries (1 files):
- geriatrics-4010503-supplementary.pdf
